# Supplementary material for: An ultrapotent RBD-targeted biparatopic nanobody neutralizes broad SARS-CoV-2 variants
Source: Signal Transduct Target Ther. 2022 Feb 9;7:44. doi: 10.1038/s41392-022-00912-4 (PMC8828845; doi:10.1038/s41392-022-00912-4)
Supplement: Supplementary file 2 — Source Data [file 41392_2022_912_MOESM2_ESM.zip]

Archive with 27 entries (27 files):
- Fig 1d & 1e/Fig 1d & 1e.pzf
- Fig 1f/Fig 1f.pzf
- Fig 1f/Fig 1f.xlsx
- Fig 3a/Fig 3a.xlsx
- Fig 3a/IC50 against mutation pseudoviruses.docx
- Fig 3a/Nb1.pzf
- Fig 3a/Nb1-Nb2.pzf
- Fig 3a/Nb2.pzf
- Fig 4a/1-Alpha.pzf
- Fig 4a/2-Beta.pzf
- Fig 4a/3-Gamma.pzf
- Fig 4a/4-Delta.pzf
- Fig 4a/5-Lambda.pzf
- Fig 4a/6-Kappa.pzf
- Fig 4a/7-Mu.pzf
- Fig 4a/8-WT.pzf
- Fig 4a/Fig 4a.xlsx
- Fig 4b/FACS  data.pdf
- Fig 4b/Fig 4b.pzf
- Fig 4b/Fig 4b.xlsx
- Fig 5c/FACS Nb1-Nb2-Fc raw data.pdf
- Fig 5c/Fig 5c.pzf
- Fig 5c/Fig 5c.xlsx
- Fig 6b/Fig 6b.pzf
- Fig 6b/Fig 6b.xlsx
- Fig 6d/Fig 6d.pzf
- Fig 6d/Fig 6d.xlsx
