# Supplementary material for: An ultrapotent RBD-targeted biparatopic nanobody neutralizes broad SARS-CoV-2 variants
Source: Signal Transduct Target Ther. 2022 Feb 9;7:44. doi: 10.1038/s41392-022-00912-4 (PMC8828845; doi:10.1038/s41392-022-00912-4)
Supplement: Supplementary file 2 — Source Data [file 41392_2022_912_MOESM2_ESM.zip › Fig 1f/Fig 1f.xlsx]

## Sheet: Fig 1f
Pseudovirus luciferase activitry
		Nb1				Nb2				NB1+NB2 mixture				Nb1-Nb2 dimer
	nM
	1000	11870.9	15619.9	11878.9		8793.79	4002.78	4955.2		33838	30892.7	31805.5		21470.6	21364.3	23805.7
	100	35228.7	48448.8	40767.3		17545.1	21302.2	22416.6		62110.5	54139.2	41213.1		24321	25654.2	30623.9
	10	268318	259221	224736		143557	118223	114545		154330	130408	141464		51051.4	63175	61102.4
	1	858820	809437	789811		430058	430969	382113		526177	516697	460134		156091	187232	150112
	0.1	1009030	1150540	1081210		807862	914061	848608		963785	961778	962436		284450	268495	291775
	0.01	1132490	1016580	1005980		1036420	848276	991439		1381840	1371130	1333440		567291	564333	659729
	0.001	1142330	1054830	1148830		1094420	1045940	1093700		1158700	1177840	1265840		905742	911705	1227350
	0.0001	1247320	1014280	1136930		1076450	1001320	1065250		1194530	1318740	1200750		958553	1096690	1026860
	1e-05	1010660	1039740	1053900		1170090	994503	1073220		1184450	1450430	1296110		919367	1136930	1201630
Neutralization (percentage)
		Nb1				Nb2				Nb1+Nb2 mixture				Nb1-Nb2 dimer
	nM
	1000	98.8528	98.4905	98.852		99.1852	99.6291	99.5409		97.4176	97.6424	97.5727		98.0229	98.0327	97.8079
	100	96.5955	95.3179	96.0602		98.3744	98.0262	97.923		95.2599	95.8683	96.8548		97.7604	97.6377	97.1801
	10	74.0697	74.9489	78.2815		86.6987	89.046	89.3868		88.2221	90.0477	89.2039		95.299	94.1827	94.3735
	1	17.0035	21.7759	23.6726		60.1529	60.0685	64.5953		59.8439	60.5674	64.8841		85.6267	82.7591	86.1772
	0.1	2.48723	-11.1883	-4.48826		25.1474	15.3076	21.3721		26.4472	26.6003	26.5501		73.807	75.2762	73.1325
	0.01	-9.44396	1.75759	2.78198		3.97037	21.4029	8.13809		-5.4574	-4.64005	-1.76368		47.7621	48.0345	39.2501
	0.001	-10.3949	-1.93889	-11.0231		-1.40363	3.08829	-1.33692		11.5719	10.1112	3.39533		16.5965	16.0474	-13.0182
	0.0001	-20.5411	1.97987	-9.87304		0.26138	7.22256	1.29912		8.83747	-0.641823	8.36278		11.7335	-0.986578	5.44358
	1e-05	2.3297	-0.480591	-1.84902		-8.41485	7.85419	0.560656		9.60674	-10.692	1.08522		15.3419	-4.692	-10.6498
