# Supplementary material for: An ultrapotent RBD-targeted biparatopic nanobody neutralizes broad SARS-CoV-2 variants
Source: Signal Transduct Target Ther. 2022 Feb 9;7:44. doi: 10.1038/s41392-022-00912-4 (PMC8828845; doi:10.1038/s41392-022-00912-4)
Supplement: Supplementary file 2 — Source Data [file 41392_2022_912_MOESM2_ESM.zip › Fig 3a/Fig 3a.xlsx]

## Sheet: Sheet1
SARS-CoV-2 pseudo-particle Relative Luciferase Units (RLU)
		S1												S2												S3												S4
	sdAb conc. (nM)	Nb-1.3				Nb-2.1				Bi-1-2				Nb-1.3				Nb-2.1				Bi-1-2				Nb-1.3				Nb-2.1				Bi-1-2				Nb-1.3				Nb-2.1				Bi-1-2
	cell ctrl background	70.0002	40.0001			36.0001	52.0001	56.0002		56.0002	44.0001	38.0001		62.0002	58.0002	68.0002	48.0001	48.0001	54.0001	32.0001	48.0001	60.0002	68.0002	62.0002	58.0002	148.001	150.001	106.001	106.001	78.0003	106.001	64.0002	74.0003	102.001	94.0004	76.0003	82.0003	104.001	82.0003	106.001	66.0002	58.0002	64.0002	66.0002	44.0001	80.0003	56.0002	46.0001	52.0001
	1000	484.011	432.29			52.0001	152.001	2064.21		3422.57	1002.05	388.007		102.001	90.0004	70.0002	416.008	444.01	56.0002	62.0002	70.0002	84.0003	62.0002	90.0004	140.001	160.001	314.005	830.034	118.001	110.001	140.001	88.0004	56.0002	914.041	810.032	496.012	606.018	754.028	122.001	118.001	100.001	76.0003	502.012	1430.1	132.001	100.001	322.005	488.012	78.0003
	100	4693.08	2582.6			68.0002	388.007	280.004		646.021	810.032	1502.11		100.001	62.0002	84.0003	548.015	1888.17	896.039	238.003	938.043	380.007	630.019	258.08	388.007	366.007	724.026	102.001	438.009	128.001	186.002	84.0003	332.005	88.0004	88.0004	90.0004	686.023	98.0005	128.001	96.0005	350.006	94.0004	678.022	146.001	92.0004	82.0003	128.001	564.016	214.002
	10	9001.97	6582.12			1204.07	2106.22	1524.11		1208.07	1098.06	390.007		2288.26	2048.21	1188.07	2816.39	1218.07	568.016	88.0004	82.0003	380.09	868.037	830.16	512.013	2190.24	1372.09	1680.14	2160.23	290.004	96.0005	718.025	352.006	456.01	114.001	314.005	100.001	730.026	146.001	840.035	918.041	372.007	1650.13	1238.08	462.01	450.01	430.009	540.014	542.014
	1	10377.1	10089			3916.75	7196.54	5951.74		2100.22	5917.72	54.0001		3642.65	4044.8	3510.6	3634.65	1370.09	1134.06	1620.13	3846.72	202.002	592.017	200.002	1466.11	1720.14	2100.22	3472.59	4402.95	442.01	1668.14	206.002	744.027	114.001	100.001	374.007	654.021	4086.82	2730.37	1644.13	1920.18	1048.05	2648.34	1134.06	2946.43	1314.08	114.001	372.007	84.0003
	0.1	15371.4	13264.3			12793.4	16884	10153.9		7881.04	3776.7	4605.04		7374.66	2630.34	5495.48	7794.98	4661.06	4050.8	4442.97	4841.15	778.03	356.006	878.038	1006.05	5219.33	7911.07	2612.33	4937.19	4482.59	5667.07	4841.01	5729.1	864.037	242.003	196.002	586.017	4997.22	3754.69	1292.08	5583.53	3050.46	10028.9	6009.77	1232.07	92.0004	1108.06	162.001	154.001
	0.01	17748.9	19927.4			21717.1	21378.1	19112.8		13176.5	10981.9	13136.5		14616.5	2772.38	2446.29	9548.46	2690.35	5821.66	4799.13	2800.38	3262.52	5597.54	3886.74	5475.47	2926.42	7666.88	7200.54	4565.02	5622.34	5631.55	6782.97	7482.4	1114.06	3286.53	366.007	1276.08	4947.2	4440.97	4404.95	2082.21	3998.78	5135.29	3230.51	2690.35	1346.09	1372.09	3204.5	2028.2
	0.001	15426.5	23771.8			21847.4	22503.7	23975.6		16707.7	21095.8	17987.8		7534.78	4629.05	8321.39	4913.18	6047.79	7232.56	9246.19	2960.43	5902.75	6763.76	9244.19	9422.35	5035.24	9104.06	3616.64	5675.58	6031.16	5877.69	7256.58	6426.96	2735.1	3268.08	3132.84	2248.08	4551.01	3494.6	6506.07	8139.25	4094.82	11306.3	5251.35	5877.69	1942.18	4490.99	3616.64	3294.53
	0.0001	17566.8	22817.5			26819.2	22703.2	23364.7		30936	27388.7	23462.9		3270.52	8299.37	6175.87	2044.2	4234.88	5705.6	8123.23	5043.25	7158.51	8637.5	9156.85	9116.7	5647.56	14612.5	5461.46	8873.86	7067.26	7518.77	7378.3	7426.58	4499.48	3828.16	4300.53	4462.05	9088.05	8853.84	5073.26	4689.08	2070.21	9530.45	3724.68	9250.19	2140.22	5229.34	2464.3	7024.42
	0.0001	23226.6	21915.5			29817.2	25654.2	18009.9		33799.9	29242.1	25560.9		5537.5	8025.16	6818.28	8809.8	5245.35	2424.29	4667.07	4623.05	8827.82	9367.41	9568.12	9050.44	5987.76	6279.93	4358.93	3638.65	6930.35	5667.57	7414.69	8635.65	5576.63	4775.12	4424.02	5601.54	6287.94	11186.1	7730.93	6446.03	4805.13	5617.55	14211.9	6219.9	4599.04	6880.32	8423.48	4575.03
	PBS	29538.7	26418.2			27751.4	24278.2	21715		34982.5	21865.4	28584		9438.36	9996.89	9196.14	12309.4	6820.28	2440.29	12806	9140.09	9432.03	9518.44	9810.27	9444.03	11802.8	4819.14	1268.08	10681.6	9954.85	8115.23	6898.33	5109.28	5007.23	3568.32	4921.19	5466.05	11060	5765.63	9746.65	4547.01	6648.17	5985.76	9034	6974.38	7192.53	4154.85	7935.08	5709.6
	aver. background	55.0002				48.0001				46.0001				59.0002				45.5001				62.0002				127.501				80.5005				88.5005				89.5006				58.0002				58.5002
	aver. PBS	27978.5				24581.5				28477.3				10235.2				7801.66				9551.19				7142.9				7519.42				4740.7				7779.82				7160.58				6248.01
Neutralization (%)
	sdAb conc. (nM)	Nb-1.3				Nb-2.1				Bi-1-2				Nb-1.3				Nb-2.1				Bi-1-2				Nb-1.3				Nb-2.1				Bi-1-2				Nb-1.3				Nb-2.1				Bi-1-2
	1000	98.4666	98.6515			99.9837	99.5769	91.7979		88.1429	96.6428	98.799		99.5799	99.6971	99.8925	96.512	94.892	99.8654	99.7885	99.686	99.7697	100	99.7068	99.1833	99.545	97.389	90.1646	100.133	99.6077	99.2087	99.9003	100.326	82.5861	84.7801	91.404	89.0835	91.4583	99.5822	99.6337	99.865	99.7486	93.7992	80.8381	98.9666	99.3358	95.7826	93.1256	99.6879
	100	83.4227	90.9659			99.9186	98.6168	99.0562		97.893	97.317	94.8868		99.5994	99.9707	99.7557	95.2222	76.3811	89.098	97.5325	88.5596	96.6705	94.0529	97.9471	96.5867	96.6609	91.6487	100.357	95.6529	99.3683	98.5969	99.9535	96.6553	100.011	100.011	99.9684	87.3959	99.8907	99.5051	99.9165	96.6515	99.4972	91.3412	98.771	99.5252	99.6239	98.8876	91.9092	97.5112
	10	68.0219	76.6709			95.297	91.627	93.995		95.9193	96.3056	98.792		78.2197	80.565	88.9688	73.0597	84.9703	93.3025	99.4552	99.5321	96.6696	91.5609	91.9574	95.2884	71.1218	82.5759	78.2632	71.542	97.2138	99.7939	91.5216	96.3893	92.2478	99.4621	95.2432	99.7574	91.7668	99.2738	90.3528	89.3501	95.6148	77.7653	83.5198	94.3579	93.7339	94.054	92.2933	92.2613
	1	63.107	64.1367			84.2616	70.9191	75.983		92.7865	79.3811	99.9719		64.987	61.0579	66.2772	65.0652	83.0217	86.0471	79.8167	51.2768	98.5342	94.4508	98.5551	85.2991	77.7032	72.3821	53.1691	40.1441	95.1923	78.8862	98.331	91.1758	99.4621	99.7574	93.9775	88.0709	48.6194	66.0549	80.0172	76.4689	86.1736	63.825	84.9724	59.6621	79.9043	99.1117	94.9823	99.5919
	0.1	45.2564	52.7876			48.1505	31.5096	58.8882		72.4867	86.8994	83.9906		28.5245	74.8775	46.8845	24.4179	40.8388	48.661	43.6342	38.5304	92.5032	96.9218	91.4562	90.1159	28.7149	-8.96924	65.2126	32.6648	41.4571	25.7048	36.6905	24.8799	83.6409	96.762	97.7324	89.5054	36.9173	52.8885	84.5423	29.381	58.2092	-39.2471	16.8814	83.6037	99.4638	83.2017	98.3435	98.4715
	0.01	36.7587	28.9725			11.8481	13.2271	22.4426		53.8913	61.5978	54.0318		-42.2298	73.4897	76.6757	7.28601	66.0989	25.9625	39.069	64.6886	66.4909	42.0435	59.9554	43.3215	60.8154	-5.5506	0.978117	37.8752	26.2997	26.1772	10.8646	1.56293	78.3669	32.5409	94.1463	74.9493	37.5603	44.0672	44.5302	74.3862	44.9656	29.0938	55.6948	63.2383	79.392	78.9759	49.648	68.4748
	0.001	45.0595	15.2319			11.318	8.64809	2.66026		41.4913	26.0822	36.9961		26.9601	55.3497	19.2747	52.5737	23.064	7.87787	-17.9324	62.6371	38.848	29.8333	3.86342	1.9981	31.2921	-25.671	51.1524	22.3274	20.8628	22.9038	4.56608	15.5991	44.1728	32.9301	35.7829	54.446	42.6528	56.2317	17.5229	-3.46958	43.6244	-57.0865	27.473	18.726	69.8515	29.0576	43.0517	48.2071
	0.0001	37.4096	18.6427			-8.90777	7.83651	5.14546		-8.47236	3.98423	17.7699		68.6228	19.4899	40.2369	80.6042	46.3015	27.4501	-3.53854	35.94	25.7003	10.2154	4.77786	5.19823	22.7197	-102.789	25.3251	-22.4482	7.08383	1.07924	2.94734	2.30527	6.95505	21.1158	11.1517	7.7446	-15.6652	-12.6547	35.9399	40.8781	71.8988	-32.2861	48.7935	-28.3722	66.6819	17.2403	61.495	-11.4901
	0.0001	17.1805	21.8667			-21.1039	-4.16844	26.9293		-18.5291	-2.52412	10.4027		46.4739	22.169	33.9604	14.5029	33.3495	69.5092	40.7617	41.326	8.22277	2.57332	0.471907	5.89196	17.9569	13.8666	40.7604	50.8442	8.90458	25.6982	2.46339	-13.774	-15.7663	1.14072	8.5468	-16.2917	20.3267	-42.6331	1.77887	18.2947	33.7047	22.3589	-97.6642	13.9469	27.3283	-9.18379	-33.8822	27.7126
	sdAb conc. (nM)	Nb-1.3				Nb-2.1				Bi-1-2				Nb-1.3				Nb-2.1				Bi-1-2				Nb-1.3				Nb-2.1				Bi-1-2				Nb-1.3				Nb-2.1				Bi-1-2
	1000	98.5591				97.1195				94.5282				98.9204				98.558				99.665				96.8079				99.7606				86.9634				97.6348				93.3381				96.983
	100	87.1943				99.1972				96.6989				98.637				87.8928				96.3143				96.0799				98.6435				96.8463				98.991				97.2837				96.983
	10	72.3464				93.6397				97.0056				80.2033				94.315				93.8691				75.8757				96.2297				96.6776				92.6859				87.8144				93.0856
	1	63.6218				77.0546				90.7131				64.3468				75.0406				94.2098				60.8496				90.8963				95.317				67.7901				73.6583				93.3976
	0.1	49.022				46.1828				81.1256				43.6761				42.9161				92.7493				29.4058				32.1831				91.9102				50.9323				29.8618				94.8701
	0.01	32.8656				15.8393				56.507				28.8054				48.9547				52.9528				23.5295				16.2261				70.0009				50.136				48.2481				69.1227
	0.001	30.1457				7.54211				34.8565				38.5395				18.9116				18.6357				19.7752				15.9829				41.8329				28.2345				8.18422				47.542
	0.0001	28.0262				1.35807				4.42727				52.2384				26.5382				11.4729				-19.298				3.35392				11.7418				12.1245				15.0085				33.4818
	1e-05	19.5236				0.552312				-3.5502				29.2765				46.2366				4.28999				30.857				5.82303				-5.59263				-0.558199				-6.91344				2.99371
	IC50	0.0666				0.1323				0.00635				0.01599				0.01539				0.007204				0.35				0.1608				0.002492				0.0364
[truncated: 854 more columns]
