# Supplementary material for: An ultrapotent RBD-targeted biparatopic nanobody neutralizes broad SARS-CoV-2 variants
Source: Signal Transduct Target Ther. 2022 Feb 9;7:44. doi: 10.1038/s41392-022-00912-4 (PMC8828845; doi:10.1038/s41392-022-00912-4)
Supplement: Supplementary file 2 — Source Data [file 41392_2022_912_MOESM2_ESM.zip › Fig 4a/Fig 4a.xlsx]

## Sheet: Sheet1
SARS-CoV-2 pseudo-particle Relative Luciferase Units (RLU)
		S70 alpha												S71 B1.617.1												S72 B1.617.2												S73 kappa
	sdAb conc. (nM)	Nb-1.3				Nb-2.1				Bi-1-2				Nb-1.3				Nb-2.1				Bi-1-2				Nb-1.3				Nb-2.1				Bi-1-2				Nb-1.3				Nb-2.1				Bi-1-2
	cell ctrl background	120.001	90.0004	86.0004	72.0003	100.001	78.0003	62.0002	60.0002	114.001	94.0004	112.001	82.0003	120.001	90.0004	86.0004	72.0003	100.001	78.0003	62.0002	60.0002	114.001	94.0004	112.001	82.0003	122.001	124.001	94.0004	106.001	96.0005	84.0003	80.0003	84.0003	90.0004	68.0002	80.0003	74.0003	116.001	124.001	70.0002	114.001	72.0003	90.0004	74.0003	70.0002	82.0003	102.001	68.0002	88.0004
	1000	136.001	136.001	132.001	230.003	82.0003	76.0003	128.001	610.018	140.001	4340.92	13979.6	754.028	136.001	136.001	132.001	230.003	82.0003	76.0003	128.001	610.018	140.001	434.092	139.796	754.028	208.002	114.001	118.001	132.001	596.017	104.001	116.001	146.001	708.025	430.009	556.12	824.39	1202.07	154.001	464.011	124.001	626.019	84.0003	150.001	396.008	116.001	540.014	734.026	838.17
	100	600.018	1852.17	242.003	2290.26	98.0005	246.003	1580.12	660.021	990.048	696.024	108.001	188.002	600.018	1852.17	242.003	2290.26	98.0005	246.003	1580.12	660.021	990.048	696.024	108.001	188.002	3594.63	5869.69	4294.9	14049.7	3572.63	2474.3	2140.22	2554.32	1480.11	1338.09	338.006	1529.01	3284.53	4266.89	1308.08	14466.2	154.001	106.001	1522.11	686.023	280.004	694.024	482	574.12
	10	2924.42	8527.56	5059.25	2708.36	3154.49	2534.31	3816.71	3238.51	1226.07	132.001	588.017	128.001	2924.42	8527.56	5059.25	2708.36	3154.49	2534.31	3816.71	3238.51	1226.07	132.001	588.017	128.001	17763.4	17454.9	20709	16847.9	6382	5699.59	13535	9846.75	1694.36	2148.23	1898.41	1676.02	8165.27	13290.7	8247.33	6059.8	7324.63	7400.03	6462.05	6904.34	1680.14	892.039	1390.01	842.014
	1	10763.7	7666.88	7486.75	4244.88	6099.82	5329.39	4096.82	5201.33	124.001	196.002	210.002	1474.11	10763.7	7666.88	7486.75	4244.88	6099.82	5329.39	4096.82	5201.33	124.001	196.002	210.002	1474.11	24335	17721.4	21336.3	17042.2	13943.5	15031.1	9368.3	12177.3	1924.18	2622.34	1508.01	2936.76	16373.1	10549.5	16647.6	18462.7	7879.04	9000.04	7107.7	8901.88	2104.22	2926.42	4036.8	3042.45
	0.1	5725.61	8643.66	15053.1	11078	7935.08	4258.89	7706.91	4779.12	4298.9	3870.73	1048.05	2512.31	5725.61	8643.66	15053.1	11078	7935.08	4258.89	7706.91	4779.12	3298.9	3870.73	2048.05	2512.31	15351.5	23569.2	15405.6	20949.5	22791.4	14260	21149.9	16379.1	5259.36	4609.04	3226.51	4077.2	19847.3	9440.36	7812.99	11919	8033.6	8400.03	12179.3	9561.7	5005.14	4774.15	3304.53	6347.97
	0.01	10659.6	4669.07	5217.33	3400.57	10055	5259.36	5883.7	9914.82	11042	3980.78	5407.43	7672.88	10659.6	4669.07	5217.33	3400.57	10055	5259.36	5883.7	9914.82	6042	3980.78	5407.43	7672.88	19001.7	21761.2	19829.2	16072.6	20467.4	17014.2	20448.5	18947.6	11953	8213.3	7752.94	8766.24	8759.76	8831.82	6526.09	13801.3	9066.03	10312.1	14573.5	10483.4	7007.9	6768.7	7290.6	7072.45
	0.001	9978.88	9276.22	6608.14	7764.95	5535.5	5065.26	4228.88	9942.84	9254.2	9090.05	7392.68	11858.9	9978.88	9276.22	6608.14	7764.95	5535.5	5065.26	4228.88	9942.84	9254.2	9090.05	7392.68	11858.9	26761	22326.4	25393.6	12902.2	17440.9	21458.9	18472.7	21355.5	15295.5	16016.6	24056.3	16447.2	14362.1	7372.66	12365.5	7278.59	11804.8	10400.1	15501.8	11698.7	12968.1	10632.1	10497.6	9376.67
	0.0001	12832.1	10441.3	3062.46	7989.13	11068	2982.44	6522.08	4909.18	12567.5	11076	13889.9	10417.3	12832.1	10441.3	3062.46	7989.13	11068	2982.44	6522.08	4909.18	10567.5	11076	8889.87	10417.3	26498.5	29480.6	25531.8	21514.7	20757.1	19316.3	21959	20646.9	25612.1	22356.5	17613.2	16657.6	24990.6	9546.46	10129	16615.5	18787.3	18802.4	18633	14816.8	20781.1	19958.9	15155	13955.5
	0.0001	6732.22	8481.52	6484.06	7048.43	6049.79	9848.75	6628.15	11256.2	11413.5	10341.2	11083.8	10254.6	6732.22	8481.52	6484.06	7048.43	6049.79	9848.75	6628.15	11256.2	11413.5	10341.2	9083.81	13254.6	33436.8	30409.2	26468.3	20622.8	18967.6	21618.9	19560.7	21632.9	11044	21901.5	15529.8	27523.1	20219.1	18242.3	21206	16452	22162	21001	10046.9	17048.4	18027.2	18904.9	20027.6	14669.6
	PBS	8644.6	9341.97	7419.3	7793.13	8809.8	8673.58	7717.6	9501.48	12209.3	12693.9	9472.73	10843.8	11644.6	6341.97	10419.3	4793.13	8809.8	5673.58	5717.6	5501.48	12209.3	12693.9	7472.73	10843.8	27035.8	24292.9	27120.4	28554.9	27360.8	18983.6	17394.8	20755.1	17797.5	22236.9	18584.9	21448.9	20171.1	13927.5	19136.1	19382.3	22353.5	18604	21689	19684.6	10657.6	20799.2	19480.4	18641
	aver. background	92.0005				75.0004				100.501				92.0005				75.0004				100.501				111.501				86.0003				78.0003				106.001				76.5003				85.0005
	aver. PBS	8299.75				8675.61				11304.9				8299.75				6425.61				10804.9				26751				21123.6				20017.1				18154.2				20582.8				17394.6
Neutralization (%)
	sdAb conc. (nM)	Nb-1.3				Nb-2.1				Bi-1-2				Nb-1.3				Nb-2.1				Bi-1-2				Nb-1.3				Nb-2.1				Bi-1-2				Nb-1.3				Nb-2.1				Bi-1-2
	1000	99.4699	99.4699	99.5181	98.3373	99.9193	99.9885	99.3891	93.8331	99.6506	62.4905	-22.7703	94.2191	99.4699	99.4699	99.5181	98.3373	99.8911	99.9844	99.1752	91.6737	99.6344	96.9126	99.6363	93.9516	99.6393	99.9907	99.9757	99.9234	97.5856		99.858	99.716	96.8526	98.2415	97.6114	96.2712	93.9625	99.7356	98.028	99.9008	97.3302	99.9636	99.6429	98.4477	99.8218	97.3842	96.2688	95.6701
	100	93.8791	78.7925	98.1927	73.5141	99.7349	98.0289	82.6511	93.2567	92.1313	94.7322	99.9337	99.226	93.8791	78.7925	98.1927	73.5141	99.6421	97.3387	76.5763	90.8955	91.7672	94.4884	99.9306	99.1902	86.9794	78.4749	84.3617	47.8965	83.4941		90.2752	88.3149	92.9954	93.7049	98.7011	92.7511	82.4915	77.0804	93.3785	20.899	99.6235	99.8567	92.9766	97.0387	98.8789	96.4988	97.7177	97.1881
	10	65.8734	-1.63631	40.1518	68.4766	64.5041	71.6526	56.871	63.5356	90.0436	99.7214	95.6876	99.7567	65.8734	-1.63631	40.1518	68.4766	52.0748	61.7265	41.7688	50.7672	89.5828	99.7085	95.488	99.7455	34.0141	35.1673	23.0029	37.4364	70.1944		36.3318	53.7922	91.9251	89.6577	90.9057	92.0167	55.6067	27.374	55.1547	67.2044	64.7855	64.4191	68.9762	66.8274	90.8297	95.3604	92.4976	95.648
	1	-28.5786	8.73364	10.9039	49.9638	30.5546	39.435	53.6423	40.9111	99.7921	99.1552	99.0314	87.8495	-28.5786	8.73364	10.9039	49.9638	6.23746	18.2274	37.4096	20.2204	99.7825	99.1161	98.9866	87.2872	9.44825	34.1711	20.6579	36.71	34.3979		56.0572	42.7592	90.777	87.2891	92.856	85.7184	10.3951	42.4735	8.88305	-1.11516	62.0919	56.6456	65.8394	57.1225	88.3917	83.6649	77.2814	82.9978
	0.1	32.1231	-3.03515	-80.2596	-32.3654	9.40032	51.7741	12.0303	45.7777	62.8622	66.6497	91.6183	78.6659	32.1231	-3.03515	-80.2596	-32.3654	-22.3242	34.8873	-18.7732	26.7911	70.3987	65.1064	81.9754	77.6786	43.0302	12.3109	42.8279	22.1038	-7.48843		0.282506	22.8677	74.1153	77.3641	84.2709	80.021	-8.74203	48.5831	57.5472	34.9298	61.341	59.5607	41.1994	53.9168	71.7145	73.0424	81.4912	63.9946
	0.01	-27.3243	44.8529	38.2472	60.1365	-15.0351	40.2422	33.0457	-13.4193	3.21482	65.6762	53.0565	33.017	-27.3243	44.8529	38.2472	60.1365	-55.3159	19.3173	9.60088	-53.1343	45.0112	64.0879	50.8842	29.9174	29.3851	19.0696	26.2917	40.3346	3.51349		3.60297	10.7083	40.6756	59.3581	61.658	56.5958	52.332	51.9351	64.6359	24.5615	56.325	50.271	29.5673	49.4388	60.2008	61.5759	58.5755	59.8297
	0.001	-19.1226	-10.6566	21.4899	7.55204	37.0592	42.4795	52.1201	-13.7422	19.0292	20.4812	35.4956	-4.01123	-19.1226	-10.6566	21.4899	7.55204	15.0198	22.338	35.3544	-53.5704	15.2822	16.8014	32.5106	-8.82437	0.379428	16.9568	5.49101	52.1861	17.8411		12.9565	-0.690814	23.9773	20.3749	-19.7894	18.2237	21.4724	59.9727	32.4704	60.4909	43.0189	49.8435	25.0572	43.5343	25.936	39.3652	40.1387	46.5829
	0.0001	-53.4998	-24.6941	64.2103	4.851	-26.7115	66.4872	25.6873	44.2785	-10.2795	2.91407	-21.9766	8.74073	-53.4998	-24.6941	64.2103	4.851	-71.0809	54.7524	-0.334047	24.7671	3.1274	-1.5786	18.6541	4.51769	1.3607	-9.78692	4.9744	19.991	2.14204		-3.54781	2.66373	-27.5618	-11.2976	12.3987	17.1726	-37.0731	47.9986	44.7898	9.05987	9.09485	9.02149	9.84451	28.3853	-18.9804	-14.2534	13.3637	20.2595
	0.0001	19.9949	-1.08159	22.9849	16.1851	31.1312	-12.6577	24.4647	-28.8808	-0.0710913	9.41388	2.84498	10.1799	19.9949	-1.08159	22.9849	16.1851	7.01607	-52.1061	-1.98478	-74.0098	-4.7019	5.222	16.8592	-21.7416	-24.5759	-13.2582	1.47359	23.3251	10.6136		7.80585	-2.00404	45.2167	-9.02456	22.8068	-37.1086	-10.79	0.0988793	-16.2262	9.96026	-7.3009	-1.66026	51.5595	17.543	-3.14817	-8.19423	-14.6486	16.1542
		S70												S71												S72												S73
		Nb-1.3				Nb-2.1				Bi-1-2				Nb-1.3				Nb-2.1				Bi-1-2				Nb-1.3				Nb-2.1				Bi-1-2				Nb-1.3				Nb-2.1				Bi-1-2
	1000	99.1988				98.2825				58.3975				99.1988				97.6811				97.5337				99.8822				99.0532				97.2442				97.9067				98.8461				97.2862
	100	86.0946				93.4179				96.5058				86.0946				91.1131				96.3441				74.4281				87.3614				94.5381				68.4623				97.3739				97.5709
	10	43.2164				64.1408				96.3023				43.2164				51.5843				96.1312				32.4051				53.4395				91.1263				51.335				66.2521				93.5839
	1	10.2557				41.1357				96.4571				10.2557				20.5237				96.2931				25.2468				44.4048				89.1601				15.1591				60.4248				83.0839
	0.1	-20.8843				29.7456				74.949				-20.8843				5.14527				73.7898				30.0682				5.22059				78.9428				33.0795				54.0045				72.5607
	0.01	28.9781				11.2084				38.7411				28.9781				-19.883				47.4752				28.7702				5.94159				54.5719				48.3661				46.4005				60.0455
	0.001	-0.184306				29.4791				17.7487				-0.184306				4.78546				13.9425				18.7533				10.0356				10.6966				43.6016				40.3635				38.0057
	0.0001	-2.28316				27.4354				-5.15031				-2.28316				2.02612				6.18015				4.1348				0.41932				-2.32202				16.1938				14.0865				0.0973608
	1e-05	14.5208				3.51437				5.59192				14.5208				-30.2711				-1.09058				-3.25885				5.47181				5.47259				-4.23928				15.0353				-2.45919
[truncated: 80 more columns]
