# Supplementary material for: An ultrapotent RBD-targeted biparatopic nanobody neutralizes broad SARS-CoV-2 variants
Source: Signal Transduct Target Ther. 2022 Feb 9;7:44. doi: 10.1038/s41392-022-00912-4 (PMC8828845; doi:10.1038/s41392-022-00912-4)
Supplement: Supplementary file 2 — Source Data [file 41392_2022_912_MOESM2_ESM.zip › Fig 4b/Fig 4b.xlsx]

## Sheet: Sheet1
	WT			Alpha			Beta			Gamma			Delta					WT			Alpha			Beta			Gamma			Delta
1000	0.18	0.013	0.021	0.089	0.16	0.053	0.74	0.3	0.34	1.17	1.05	1.03	0.15	0.087	0.067		1000	99.3966	99.9564	99.9296	99.7469	99.545	99.8493	97.7688	99.0955	98.9749	97.1182	97.4138	97.4631	99.5337	99.7295	99.7917
100	0.34	0.037	0.077	0.23	0.25	0.59	1.55	1.72	1.21	6.58	5.68	4.19	0.33	0.32	0.29		100	98.8603	99.876	99.7419	99.346	99.2891	98.3223	95.3266	94.8141	96.3518	83.7931	86.0099	89.6798	98.9741	99.0052	99.0984
10	0.088	0.14	0.15	1.27	1.63	1.27	5.17	6.19	7.09	23.6	22.6	23.7	1.89	2.07	1.58		10	99.705	99.5307	99.4972	96.3886	95.3649	96.3886	84.4121	81.3367	78.6231	41.8719	44.335	41.6256	94.1244	93.5648	95.0881
1	16.4	21.1	16.1	16.8	18.3	18.8	19.6	23.4	20.3	39.5	40.3	37.6	12.4	15.8	14.2		1	45.0279	29.2737	46.0335	52.2275	47.9621	46.5403	40.9045	29.4472	38.794	2.70936	0.738916	7.38916	61.4508	50.8808	55.8549
0.1	26.2	22.3	26.8	27.2	28.2	29.9	30.7	31.4	28.6	41.4	36.8	38.4	27.5	26.5	30.4		0.1	12.1787	25.2513	10.1675	22.654	19.8104	14.9763	7.4372	5.32664	13.7689	-1.97044	9.35961	5.41872	14.5078	17.6166	5.49224
0.01	27.5	29.9	30.4	34.7	33.6	32.5	33.8	33.8	31.4	35	39.1	37.3	25.8	31.2	29.2		0.01	7.82113	-0.223576	-1.89956	1.32702	4.45499	7.58295	-1.90954	-1.90954	5.32664	13.7931	3.69458	8.12808	19.7928	3.00519	9.22281
0	29.9	30.2	29.4	36.8	35.6	33.1	32.7	34.3	32.5	37.5	42.3	42	32.4	31.4	32.7		0	-0.223576	-1.22916	1.4524	-4.64454	-1.23222	5.87679	1.40705	-3.41708	2.01006	7.63547	-4.18719	-3.44828	-0.725378	2.38343	-1.65802
		29.8333			35.1667			33.1667			40.6			32.1667
																		WT	alpha	beta	gamma	delta
1000	99.3966	99.9564	99.9296	99.7469	99.545	99.8493	97.7688	99.0955	98.9749	97.1182	97.4138	97.4631	99.5337	99.7295	99.7917		IC50(nM)	1.207	0.8149	1.776	13.01	0.7317
100	98.8603	99.876	99.7419	99.346	99.2891	98.3223	95.3266	94.8141	96.3518	83.7931	86.0099	89.6798	98.9741	99.0052	99.0984
10	99.705	99.5307	99.4972	96.3886	95.3649	96.3886	84.4121	81.3367	78.6231	41.8719	44.335	41.6256	94.1244	93.5648	95.0881
1	45.0279	29.2737	46.0335	52.2275	47.9621	46.5403	40.9045	29.4472	38.794	2.70936	0.738916	7.38916	61.4508	50.8808	55.8549
0.1	12.1787	25.2513	10.1675	22.654	19.8104	14.9763	7.4372	5.32664	13.7689	-1.97044	9.35961	5.41872	14.5078	17.6166	5.49224
0.01	7.82113	-0.223576	-1.89956	1.32702	4.45499	7.58295	-1.90954	-1.90954	5.32664	13.7931	3.69458	8.12808	19.7928	3.00519	9.22281
0	-0.223576	-1.22916	1.4524	-4.64454	-1.23222	5.87679	1.40705	-3.41708	2.01006	7.63547	-4.18719	-3.44828	-0.725378	2.38343	-1.65802
