# Supplementary material for: An ultrapotent RBD-targeted biparatopic nanobody neutralizes broad SARS-CoV-2 variants
Source: Signal Transduct Target Ther. 2022 Feb 9;7:44. doi: 10.1038/s41392-022-00912-4 (PMC8828845; doi:10.1038/s41392-022-00912-4)
Supplement: Supplementary file 2 — Source Data [file 41392_2022_912_MOESM2_ESM.zip › Fig 5c/Fig 5c.xlsx]

## Sheet: Sheet1
	Abs (nM)	WT			Alpha			Beta			Gamma			Delta
	100	0.71	0.042	0.39	0	0	0.11	0	0.047	0.043	0	0.12	0	0	0.029	0
	10	0.94	0.042	0.054	0	0.044	0	0.014	0	0.09	0.13	0.014	0.015	0.014	0.087	0
	1	0.4	0.63	0.48	0.15	0.11	0.03	0.06	0.036	0	0.099	0.18	0.028	0	0	0
	0.1	1.66	1.95	0.54	0.36	0.44	0.27	0.4	0.11	0.36	2.84	2.96	3.54	0.37	0.16	0.077
	0.01	4.02	3.38	5.31	4.03	4.01	3.51	2.83	3.37		6.31	6.53	5.5	6.39	5.8
	0.001	6.77	5.3	6.55	5.89	7.01	7.19	6.13	6.5	5.4	6.03	6.46	6.38	6.67	7.74	6.21
		6.20667			6.69667			6.01			6.29			6.87333
	Abs (nM)	WT			Alpha			Beta			Gamma			Delta
	100	88.5607	99.3233	93.7164	100	100	98.3574	100	99.218	99.2845	100	98.0922	100	100	99.5781	100
	10	84.855	99.3233	99.13	100	99.343	100	99.7671	100	98.5025	97.9332	99.7774	99.7615	99.7963	98.7342	100
	1	93.5553	89.8496	92.2664	97.7601	98.3574	99.552	99.0017	99.401	100	98.4261	97.1383	99.5548	100	100	100
	0.1	73.2546	68.5822	91.2997	94.6242	93.4296	95.9681	93.3444	98.1697	94.01	54.849	52.9412	43.7202	94.6169	97.6722	98.8797
	0.01	35.2309	45.5424	14.4468	39.8208	40.1195	47.5859	52.9118	43.9268	100	-0.317965	-3.81558	12.5596	7.03196	15.6159	100
	0.001	-9.07626	14.608	-5.53168	12.0458	-4.67894	-7.36684	-1.99667	-8.15308	10.1498	4.13355	-2.7027	-1.43084	2.95825	-12.6092	9.65078
	Abs (nM)	WT			Alpha			Beta			Gamma			Delta
	100	88.5607	99.3233	93.7164	100	100	98.3574	100	99.218	99.2845	100	98.0922	100	100	99.5781	100
	10	84.855	99.3233	99.13	100	99.343	100	99.7671	100	98.5025	97.9332	99.7774	99.7615	99.7963	98.7342	100
	1	93.5553	89.8496	92.2664	97.7601	98.3574	99.552	99.0017	99.401	100	98.4261	97.1383	99.5548	100	100	100
	0.1	73.2546	68.5822	91.2997	94.6242	93.4296	95.9681	93.3444	98.1697	94.01	54.849	52.9412	43.7202	94.6169	97.6722	98.8797
	0.01	35.2309	45.5424	14.4468	39.8208	40.1195	47.5859	52.9118	43.9268		-0.317965	-3.81558	12.5596	7.03196	15.6159
	0.001	-9.07626	14.608	-5.53168	12.0458	-4.67894	-7.36684	-1.99667	-8.15308	10.1498	4.13355	-2.7027	-1.43084	2.95825	-12.6092	9.65078
