# Supplementary material for: An ultrapotent RBD-targeted biparatopic nanobody neutralizes broad SARS-CoV-2 variants
Source: Signal Transduct Target Ther. 2022 Feb 9;7:44. doi: 10.1038/s41392-022-00912-4 (PMC8828845; doi:10.1038/s41392-022-00912-4)
Supplement: Supplementary file 2 — Source Data [file 41392_2022_912_MOESM2_ESM.zip › Fig 6b/Fig 6b.xlsx]

## Sheet: Sheet1
			Nb1				Nb2				Nb1-Nb2				Nb1-Nb2-Fc
		1000	4474.98	3460.59	5019.23	2294.26	18635	14736.6	22793.4	22358.5	816.033	906.04	1234.07	824.033
		100	14938.9	6746.23	9242.18	9630.54	38729.4	47202.9	41966.1	59364.2	3508.6	506.012	1128.06	354.006	254.003	840.035	58.0002	58.0002
		10	30036.1	18110.1	14898.9	18925.5	53099.8	55036	54965.6	82465.9	2852.4	2544.32	3588.63	1092.06	392.008	288.004	104.001	1012.05
		1	51164	27890.1	31187.6	35969.3	63257.5	62368	58318.2	72879.3	7386.67	6878.32	9384.31	8729.73	1240.08	1020.05	630.019	590.017
		0.1	100161	50770	53610.5	49318.9	57382.9	49248.6	79200.2	88310.5	25455.7	17044.2	19073.8	15343.5	1400.1	1566.12	2082.21	3140.48
		0.01	48414.6	50446.4	51427.3	50687.6	52404.2	59509	54505.2	63660	74192.7	40763.3	34171.1	37948.4	7514.77	8349.42	9056.02	10929.9
		0.001	89182	60024	58432.8	55261.2	46242.5	53252.6	57742.9	49976.1	101737	79599.3	76594.4	73191.6	33673.5	36619.6	30579.8	52006.2
		0.0001	63152.8	50482.6	53302.9	56409.5	53910	48490.9	58503.2	78335.6	115708	66640.9	55665.4	74488.9	74952.3	72812.9	75754.2	92521.6
		0.0001	64438.8	52498.7	42436.1	49992.2	47038.2	43621	56075.7	61712.1	111793	126392	103961	72130	72869.3	80333	61865	149860
		NC	67287.1	50484.6	49734.9	54593.7	50699.6	61754.3	51377	66900.6	100745	81851	99567.4	85067.1	75669.5	70377.9	89547.2	113825
			53933.3				54897.3				97688.3				89293.4
			Nb1				Nb2				Nb1-Nb2				Nb1-Nb2-Fc
		1000	91.7027	93.5835	90.6936	95.7461	66.0546	73.1559	58.4797	59.2719	99.1647	99.0725	98.7367	99.1565
		100	72.301	87.4915	82.8636	82.1435	29.4508	14.0155	23.5548	-8.13742	96.4084	99.482	98.8452	99.6376	99.7155	99.0592	99.935	99.935
		10	44.3085	66.4211	72.3752	64.9092	3.27377	-0.253201	-0.124961	-50.2193	97.0801	97.3955	96.3264	98.8821	99.561	99.6775	99.8835	98.8666
		1	5.13415	48.2875	42.1734	33.3074	-15.2294	-13.6091	-6.23203	-32.7564	92.4385	92.9589	90.3936	91.0637	98.6112	98.8576	99.2944	99.3392
		0.1	-85.7138	5.86468	0.597964	8.55524	-4.5283	10.2891	-44.2705	-60.8658	73.9418	82.5524	80.4748	84.2934	98.432	98.2461	97.6681	96.4829
		0.01	10.232	6.46469	4.64595	6.01747	4.54087	-8.40119	0.7137	-15.9626	24.0514	58.2719	65.0202	61.1535	91.5841	90.6494	89.8581	87.7595
		0.001	-65.357	-11.2936	-8.34331	-2.46269	15.765	2.99543	-5.18407	8.96388	-4.14483	18.5168	21.5928	25.0762	62.2888	58.9894	65.7534	41.7578
		0.0001	-17.0949	6.39757	1.1683	-4.59181	1.79791	11.6693	-6.56903	-42.6956	-18.4465	31.7819	43.0172	23.7482	16.0603	18.4562	15.1622	-3.61574
		0.0001	-19.4794	2.65941	21.317	7.30684	14.3155	20.5403	-2.14711	-12.4143	-14.4388	-29.3833	-6.42146	26.1629	18.393	10.0344	30.7169	-67.8295
			Nb1			Nb2			Nb1-Nb2			Nb1-Nb2-Fc
		1000	91.7027	93.5835	90.6936	66.0546	59.2719	58.4797	99.1647	99.0725	99.1565
		100	82.1435	87.4915	82.8636	29.4508	14.0155	23.5548	99.6376	99.482	98.8452	99.7155	99.0592	99.935
		10	64.9092	66.4211	72.3752	3.27377	-0.253201	-0.124961	97.0801	97.3955	98.8821	99.561	99.6775	99.8835
		1	33.3074	48.2875	42.1734	-15.2294	-13.6091	-6.23203	92.4385	92.9589	91.0637	98.6112	98.8576	99.2944
		0.1	8.55524	5.86468	0.597964	-4.5283	10.2891		84.2934	82.5524	80.4748	98.432	98.2461	97.6681
		0.01	6.01747	6.46469	4.64595	4.54087	-8.40119	0.7137	61.1535	58.2719	65.0202	91.5841	90.6494	89.8581
		0.001	-2.46269	-11.2936	-8.34331	8.96388	2.99543	-5.18407	25.0762	18.5168	21.5928	62.2888	58.9894	65.7534
		0.0001	-4.59181	6.39757	1.1683	1.79791	11.6693	-6.56903	23.7482	31.7819		16.0603	18.4562	15.1622
		0.0001	7.30684	2.65941		14.3155	-12.4143	-2.14711	-14.4388	26.1629	-6.42146	18.393	10.0344	30.7169
