# Supplementary material for: An ultrapotent RBD-targeted biparatopic nanobody neutralizes broad SARS-CoV-2 variants
Source: Signal Transduct Target Ther. 2022 Feb 9;7:44. doi: 10.1038/s41392-022-00912-4 (PMC8828845; doi:10.1038/s41392-022-00912-4)
Supplement: Supplementary file 2 — Source Data [file 41392_2022_912_MOESM2_ESM.zip › Fig 6d/Fig 6d.xlsx]

## Sheet: Sheet1
										Nb1-Nb2-Fc
										Conc. (nM)	Omicron RNA (copy number)
										DMSO	1.14002e+07	1.0021e+07
										1000	974449	954335
										200	418262	413034
										40	341924	426072
										8	1.1147e+06	1.00412e+06
										1.6	6.74968e+06	6.19071e+06
										0.32	8.59388e+06	7.94362e+06
										0.064	1.15179e+07	1.19791e+07
										0.0128	1.08367e+07	1.09481e+07		1.07106e+07
										Neutralization(%)
										1000	90.902	91.0898
										200	96.0949	96.1437
										40	96.8076	96.022
										8	89.5925	90.625
										1.6	36.9813	42.2001
										0.32	19.7628	25.834
										0.064	-7.53776	-11.8437
										0.0128	-1.17749	-2.21771
